# Supplementary material for: Influence of Hypoxia on Radiosensitization of Cancer Cells by 5-Bromo-2′-deoxyuridine
Source: Int J Mol Sci. 2022 Jan 27;23(3):1429. doi: 10.3390/ijms23031429 (PMC8836255; doi:10.3390/ijms23031429)
Supplement: Supplementary file 1 [file ijms-23-01429-s001.zip]

Archive with 1 entries (1 files):
- ijms-1510798-supplementary.pdf
